# Supplementary material for: Differential Effects of Iron Chelates vs. Iron Salts on Induction of Pro-Oncogenic Amphiregulin and Pro-Inflammatory COX-2 in Human Intestinal Adenocarcinoma Cell Lines
Source: Int J Mol Sci. 2023 Mar 14;24(6):5507. doi: 10.3390/ijms24065507 (PMC10051564; doi:10.3390/ijms24065507)
Supplement: Supplementary file 1 [file ijms-24-05507-s001.zip]

Archive with 1 entries (1 files):
- ijms-2225468-supplementary.pdf
